# Supplementary material for: Microfluidic Isolation of Disseminated Tumor Cells from the Bone Marrow of Breast Cancer Patients
Source: Int J Mol Sci. 2023 Sep 11;24(18):13930. doi: 10.3390/ijms241813930 (PMC10531360; doi:10.3390/ijms241813930)
Supplement: Supplementary file 1 [file ijms-24-13930-s001.zip]

Archive with 1 entries (1 files):
- ijms-2573892-supplementary.pdf
